# Supplementary material for: Children’s Oxygen Administration Strategies Trial (COAST): A randomised controlled trial of high flow versus oxygen versus control in African children with severe pneumonia
Source: Wellcome Open Res. 2018 Jan 9;2:100. Originally published 2017 Oct 11. [Version 2] doi: 10.12688/wellcomeopenres.12747.2 (PMC5771148; doi:10.12688/wellcomeopenres.12747.2)
Supplement: Supplementary file 3 [file wellcomeopenres-2-14819-s0002.tgz]

Archive with 1 entries (1 files):
- 25223385-7653-4066-bdf0-a9b1cf9bf0c6.pdf
